# Supplementary material for: A Dual Coverage Monitoring of the Bile Acids Profile in the Liver–Gut Axis throughout the Whole Inflammation-Cancer Transformation Progressive: Reveal Hepatocellular Carcinoma Pathogenesis
Source: Int J Mol Sci. 2023 Feb 21;24(5):4258. doi: 10.3390/ijms24054258 (PMC10001964; doi:10.3390/ijms24054258)
Supplement: Supplementary file 1 [file ijms-24-04258-s001.zip]

Archive with 1 entries (1 files):
- ijms-2189627-supplementary.pdf
